# Supplementary material for: Anticoagulant Treatment in Patients with AF and Very High Thromboembolic Risk in the Era before and after the Introduction of NOAC: Observation at a Polish Reference Centre
Source: Int J Environ Res Public Health. 2023 Jun 16;20(12):6145. doi: 10.3390/ijerph20126145 (PMC10298142; doi:10.3390/ijerph20126145)
Supplement: Supplementary file 1 [file ijerph-20-06145-s001.zip]

Archive with 1 entries (1 files):
- ijerph-2360778-supplementary.pdf
